# Supplementary material for: How Accurately Can Urologists Predict Eligible Patients for Immediate Postoperative Intravesical Chemotherapy in Bladder Cancer?
Source: Diagnostics (Basel). 2025 Jul 23;15(15):1856. doi: 10.3390/diagnostics15151856 (PMC12346383; doi:10.3390/diagnostics15151856)
Supplement: Supplementary file 1 [file diagnostics-15-01856-s001.zip]

Archive with 1 entries (1 files):
- diagnostics-3709505-supplementary.pdf
